# Supplementary material for: SEGF: A Novel Method for Gene Fusion Detection from Single-End Next-Generation Sequencing Data
Source: Genes (Basel). 2018 Jul 2;9(7):331. doi: 10.3390/genes9070331 (PMC6070977; doi:10.3390/genes9070331)
Supplement: Supplementary file 1 [file genes-09-00331-s001.zip]

Archive with 1 entries (1 files):
- genes-313859.xlsx
