# Supplementary material for: SEGF: A Novel Method for Gene Fusion Detection from Single-End Next-Generation Sequencing Data
Source: Genes (Basel). 2018 Jul 2;9(7):331. doi: 10.3390/genes9070331 (PMC6070977; doi:10.3390/genes9070331)
Supplement: Supplementary file 1 [file genes-09-00331-s001.zip › genes-313859.xlsx]

## Sheet: standard samples
Table 1 Sequencing data statistics and gene fusion detection result for standard samples
Sample	Known fusion and frequency	Panel	Raw_reads	Raw_bases	Clean_reads	Clean_bases	Ratio	Target	Depth	Average_depth	Coverage	Effective-ratio-target	Duplication	GC-Ratio	Q20-Ratio	N-Ratio	Mapped-genome-ratio	Target/Genome-ratio	Aln+FACTERA	Aln+CREST	Mem+FACTERA	Mem+CREST	SEGF-35
LIB-HD753-12-1	ROS1-SLC34A2(0.47%)/RET-CCDC6(0.42%)	38Gene	12742866	1911429900	12742775	1857526381	0.971799	171602	10824.6	3253.05	0.988	0.517	0.386802	0.514551	0.968741	1.19379e-05	0.922342	0.656782	-	-	RET-CCDC6(chr10:43609948-chr10:61638615)/ROS1-SLC34A2(chr6:117658326-chr4:25666629/chr6:117658307-chr4:25666627)	-	CCDC6-RET(CCDC6-intron1-RET-exon11)/SLC34A2-ROS1(SLC34A2-intron4-ROS1-intron31)
LIB-HD753-12-2	ROS1-SLC34A2(0.47%)/RET-CCDC6(0.42%)	38Gene	12305392	1845808800	12305269	1792491415	0.971114	171602	10445.6	3069.62	0.985	0.515	0.385528	0.51935	0.967945	1.21373e-05	0.893324	0.658083	-	-	SLC34A2-ROS1(chr4:25666627-chr6:117658307)	-	SLC34A2-ROS1(SLC34A2-intron4-ROS1-exon31/SLC34A2-intron4-ROS1-intron31)
LIB-HD753-12-3	ROS1-SLC34A2(0.47%)/RET-CCDC6(0.42%)	38Gene	14846168	2226925200	14846047	2166644525	0.972931	171602	12626	3534.99	0.986	0.508	0.416683	0.512235	0.969398	1.22687e-05	0.91154	0.646313	RET-CCDC6(chr10:43609948-chr10:61638615)	-	RET-CCDC6(chr10:43609948-chr10:61638615)	-	CCDC6-RET(CCDC6-intron1-RET-exon11)/SLC34A2-ROS1(SLC34A2-intron4-ROS1-exon31/SLC34A2-intron4-ROS1-intron31)
LIB-HD753-3-1	ROS1-SLC34A2(1.87%)/RET-CCDC6(1.67%)	38Gene	6761472	1014220800	6761396	978301251	0.964584	171602	5700.99	2034.84	0.983	0.544	0.304675	0.523606	0.968572	1.2444e-05	0.925851	0.69883	-	-	ROS1-SLC34A2(chr6:117658309-chr4:25666625/chr6:117658325-chr4:25666630)	-	CCDC6-RET(CCDC6-intron1-RET-exon11)/SLC34A2-ROS1(SLC34A2-intron4-ROS1-exon31/SLC34A2-intron4-ROS1-intron31)
LIB-HD753-3-2	ROS1-SLC34A2(1.87%)/RET-CCDC6(1.67%)	38Gene	6299838	944975700	6299788	907893485	0.960759	171602	5290.69	1930.34	0.983	0.547	0.294734	0.53238	0.969142	1.24618e-05	0.930699	0.705627	-	-	ROS1-SLC34A2(chr6:117658309-chr4:25666625/chr6:117658325-chr4:25666630)/RET-CCDC6(chr10:43609948-chr10:61638615)	-	CCDC6-RET(CCDC6-intron1-RET-exon11)/SLC34A2-ROS1(SLC34A2-intron4-ROS1-exon31/SLC34A2-intron4-ROS1-intron31)
LIB-HD753-3-3	ROS1-SLC34A2(1.87%)/RET-CCDC6(1.67%)	38Gene	6184482	927672300	6184425	889571989	0.958929	171602	5183.93	1891.42	0.982	0.547	0.296953	0.53698	0.970995	1.26432e-05	0.934083	0.708084	-	-	RET-CCDC6(chr10:43609948-chr10:61638615)/ROS1-SLC34A2(chr6:117658309-chr4:25666625)	-	CCDC6-RET(CCDC6-intron1-RET-exon11)/SLC34A2-ROS1(SLC34A2-intron4-ROS1-exon31/SLC34A2-intron4-ROS1-intron31)
LIB-HD753-6-1	ROS1-SLC34A2(0.93%)/RET-CCDC6(0.83%)	38Gene	11381186	1707177900	11381015	1644274701	0.963154	171602	9581.91	2895.14	0.983	0.509	0.371132	0.526856	0.968888	1.22133e-05	0.919364	0.655104	-	-	ROS1-SLC34A2(chr6:117658309-chr4:25666625)	-	CCDC6-RET(CCDC6-intron1-RET-exon11)/SLC34A2-ROS1(SLC34A2-intron4-ROS1-exon31/SLC34A2-intron4-ROS1-intron31)
LIB-HD753-6-2	ROS1-SLC34A2(0.93%)/RET-CCDC6(0.83%)	38Gene	11145350	1671802500	11145249	1609748823	0.962882	171602	9380.71	2835.87	0.984	0.509	0.374739	0.53455	0.970124	1.2633e-05	0.926381	0.659058	RET-CCDC6(chr10:43609948-chr10:61638615)	-	RET-CCDC6(chr10:43609948-chr10:61638615)/ROS1-SLC34A2(chr6:117658309-chr4:25666625/chr6:117658325-chr4:25666630)	-	CCDC6-RET(CCDC6-intron1-RET-exon11)/SLC34A2-ROS1(SLC34A2-intron4-ROS1-exon31/SLC34A2-intron4-ROS1-intron31)
LIB-HD753-6-3	ROS1-SLC34A2(0.93%)/RET-CCDC6(0.83%)	38Gene	11660018	1749002700	11659886	1685202271	0.963522	171602	9820.41	2915.89	0.984	0.51	0.372402	0.520866	0.968187	1.18265e-05	0.897095	0.653562	ROS1-SLC34A2(chr6:117658309-chr4:25666625)	-	RET-CCDC6(chr10:43609948-chr10:61638615)/ROS1-SLC34A2(chr6:117658326-chr4:25666629)	-	CCDC6-RET(CCDC6-intron1-RET-exon11)/SLC34A2-ROS1(SLC34A2-intron4-ROS1-exon31/SLC34A2-intron4-ROS1-intron31)
EML4-ALK-1	0.283	38Gene	5269942	795761242	5269789	770103070	0.967756	171602	4487.73	2421.68	0.988	0.709	0.20795	0.446729	0.928036	3.33449e-05	0.957227	0.834851	EML4-ALK(chr2:42526890-chr2:29446606)	-	ALK-EML4(chr2:29446607-chr2:42526889)	-	EML4-ALK(EML4-intron13-ALK-intron19)
EML4-ALK-2	0.283	38Gene	4461448	673678648	4461324	653334081	0.969801	171602	3807.26	2097.06	0.988	0.711	0.189076	0.447676	0.924578	3.52102e-05	0.95287	0.836638	EML4-ALK(chr2:42526890-chr2:29446606)	-	ALK-EML4(chr2:29446607-chr2:42526889)	-	EML4-ALK(EML4-intron13-ALK-intron19)
EML4-ALK-3	0.283	38Gene	4834530	730014030	4834413	706274163	0.96748	171602	4115.77	2253.22	0.989	0.71	0.194919	0.447303	0.9264	3.43691e-05	0.954504	0.835488	EML4-ALK(chr2:42526890-chr2:29446606)	-	ALK-EML4(chr2:29446607-chr2:42526889)	-	EML4-ALK(EML4-intron13-ALK-intron19)
HP2-1	EML4-ALK(20%)/SLC34A2-ROS1(19%)	38Gene	2306188	348234388	2306069	339958638	0.976235	171602	1981.09	700.62	0.989	0.406	0.0680473	0.457603	0.915396	3.46101e-05	0.941748	0.497054	ROS1-SLC34A2(chr6:117658309-chr4:25666625)	-	SLC34A2-ROS1(chr4:25666627-chr6:117658307)	-	EML4-ALK(EML4-intron13-ALK-intron19)/SLC34A2-ROS1(SLC34A2-intron4-ROS1-exon31/SLC34A2-intron4-ROS1-intron31)
HP2-2	EML4-ALK(20%)/SLC34A2-ROS1(19%)	38Gene	2268528	342547728	2268392	334930051	0.977762	171602	1951.78	693.65	0.986	0.408	0.0685706	0.457831	0.914788	3.15379e-05	0.941818	0.499706	ROS1-SLC34A2(chr6:117658309-chr4:25666625/chr6:117658325-chr4:25666630)	-	SLC34A2-ROS1(chr4:25666627-chr6:117658307)	-	EML4-ALK(EML4-intron13-ALK-intron19)/SLC34A2-ROS1(SLC34A2-intron4-ROS1-exon31/SLC34A2-intron4-ROS1-intron31)
HP2-3	EML4-ALK(20%)/SLC34A2-ROS1(19%)	38Gene	2187038	330242738	2186919	322393332	0.976231	171602	1878.73	665.07	0.986	0.407	0.0684922	0.456684	0.915799	3.66354e-05	0.940286	0.497869	ROS1-SLC34A2(chr6:117658309-chr4:25666625/chr6:117658325-chr4:25666630)	-	ROS1-SLC34A2(chr6:117658309-chr4:25666625/chr6:117658326-chr4:25666629)	-	EML4-ALK(EML4-intron13-ALK-intron19)/SLC34A2-ROS1(SLC34A2-intron4-ROS1-exon31/SLC34A2-intron4-ROS1-intron31)
LP-1	EML4-ALK(7.5%)/SLC34A2-ROS1(6.7%)	38Gene	2554614	385746714	2554443	376822851	0.976866	171602	2195.91	806.69	0.988	0.435	0.0925377	0.466796	0.908221	3.40983e-05	0.935214	0.534682	ROS1-SLC34A2(chr6:117658309-chr4:25666625)	-	-	-	EML4-ALK(EML4-intron13-ALK-intron19)/SLC34A2-ROS1(SLC34A2-intron4-ROS1-exon31/SLC34A2-intron4-ROS1-intron31)
LP-2	EML4-ALK(7.5%)/SLC34A2-ROS1(6.7%)	38Gene	2381300	359576300	2381156	351429708	0.977344	171602	2047.93	760.28	0.988	0.436	0.08777	0.465139	0.911414	3.47466e-05	0.938607	0.535483	ROS1-SLC34A2(chr6:117658309-chr4:25666625)	-	-	-	EML4-ALK(EML4-intron13-ALK-intron19)/SLC34A2-ROS1(SLC34A2-intron4-ROS1-exon31/SLC34A2-intron4-ROS1-intron31)
LP-3	EML4-ALK(7.5%)/SLC34A2-ROS1(6.7%)	38Gene	2454220	370587220	2454083	362457118	0.978062	171602	2112.2	778.63	0.988	0.436	0.0898911	0.465571	0.907215	3.76983e-05	0.934638	0.5351	ROS1-SLC34A2(chr6:117658309-chr4:25666625)	-	-	-	EML4-ALK(EML4-intron13-ALK-intron19)/SLC34A2-ROS1(SLC34A2-intron4-ROS1-exon31/SLC34A2-intron4-ROS1-intron31)
SLC34A2-ROS1-1	0.2253	38Gene	4026222	607959522	4026051	592489486	0.974554	171602	3452.7	1550.36	0.988	0.56	0.145748	0.458013	0.911625	3.67365e-05	0.940708	0.681218	ROS1-SLC34A2(chr6:117658309-chr4:25666625/chr6:117658325-chr4:25666630)	-	ROS1-SLC34A2(chr6:117658326-chr4:25666629/chr6:117658307-chr4:25666627)	-	SLC34A2-ROS1(SLC34A2-intron4-ROS1-exon31/SLC34A2-intron4-ROS1-intron31)
SLC34A2-ROS1-2	0.2253	38Gene	4452966	672397866	4452750	652441935	0.970321	171602	3802.06	1686.31	0.989	0.56	0.153099	0.458721	0.908119	3.21883e-05	0.93566	0.681346	ROS1-SLC34A2(chr6:117658309-chr4:25666624/chr6:117658325-chr4:25666630)	-	ROS1-SLC34A2(chr6:117658326-chr4:25666629/chr6:117658307-chr4:25666627)	-	SLC34A2-ROS1(SLC34A2-intron4-ROS1-exon31/SLC34A2-intron4-ROS1-intron31)
SLC34A2-ROS1-3	0.2253	38Gene	4245226	641029126	4245012	624999689	0.974994	171602	3642.15	1625.1	0.987	0.563	0.153714	0.45845	0.911193	3.37328e-05	0.937261	0.684629	ROS1-SLC34A2(chr6:117658309-chr4:25666625/chr6:117658325-chr4:25666630)	-	ROS1-SLC34A2(chr6:117658326-chr4:25666629/chr6:117658307-chr4:25666627)	-	SLC34A2-ROS1(SLC34A2-intron4-ROS1-exon31/SLC34A2-intron4-ROS1-intron31)
HD753-0A	ROS1-SLC34A2(5.6%)/RET-CCDC6(5%)	38Gene	6530970	986176470	6530422	972052480	0.985678	356196	2728.98	1777.05	0.934	0.803	0.152801	0.459303	0.929759	0.000352016	0.962892	0.9129	RET-CCDC6(chr10:43609948-chr10:61638615)/ROS1-SLC34A2(chr6:117658309-chr4:25666625)	-	-	-	CCDC6-RET(CCDC6-intron1-RET-exon11)/SLC34A2-ROS1(SLC34A2-intron4-ROS1-exon31/SLC34A2-intron4-ROS1-intron31)
HD753-0B	ROS1-SLC34A2(5.6%)/RET-CCDC6(5%)	38Gene	5617082	848179382	5616495	834587514	0.983975	356196	2343.06	1545.82	0.925	0.807	0.143769	0.459023	0.925616	0.000352191	0.959387	0.918381	ROS1-SLC34A2(chr6:117658309-chr4:25666625)	-	-	-	CCDC6-RET(CCDC6-intron1-RET-exon11)/SLC34A2-ROS1(SLC34A2-intron4-ROS1-exon31/SLC34A2-intron4-ROS1-intron31)

## Sheet: clinical samples
Table 2 Sequencing data statistics and gene fusion detection result for clinical samples
Sample	Panel	Raw_reads	Raw_bases	Clean_reads	Clean_bases	Ratio	Target	Depth	GC-Ratio	Q20-Ratio	N-Ratio	ARMS result	SEGF_35bp	Aln+FACTERA	Aln+CREST	Mem+FACTERA	Mem+CREST
17N0001S	10Gene	620774	93736874	620745	89144238	0.951005	50766	1755.98	0.466886	0.853965	1.9575e-05	-	-	-	-	-	-
17N0002	10Gene	6485704	979341304	6484749	965255379	0.985617	50766	19013.8	0.453297	0.887491	0.000342014	+	-	-	-	-	-
17N0007-qPCR-1	10Gene	5986020	903889020	5969316	614624491	0.679978	50766	12107	0.486709	0.953093	0.000208007	+	EML4-ALK(EML4-intron6/ALK-exon20)	-	-	-	-
17N0011S-2	10Gene	2100574	317186674	2100566	301393601	0.950209	50766	5936.92	0.412981	0.842266	4.67429e-05	-	-	-	-	-	-
17N0012Z	10Gene	822804	124243404	822644	120398045	0.96905	50766	2371.63	0.481267	0.867153	2.65868e-05	-	-	-	-	-	-
17N0013S	10Gene	439152	66311952	439096	63299970	0.954579	50766	1246.9	0.444423	0.82685	2.95735e-05	-	-	-	-	-	-
17N0014S	10Gene	471966	71266866	471934	69126529	0.969967	50766	1361.67	0.448185	0.845547	2.70663e-05	-	-	-	-	-	-
17N02006Z	143Gene	12403470	1872923970	12402623	1791412553	0.956479	1063980	1683.69	0.452278	0.823546	0.00049016	+	EML4-ALK(EML4-intron13/ALK-exon20)	-	-	-	EML4-ALK(chr2:42524634-chr2:29446348)
17N02010S	10Gene	2804020	423407020	2800704	416703870	0.984169	50766	8208.33	0.45816	0.7673	0.000482371	-	-	-	-	-	-
17N02012P-II	10Gene	89044	13445644	89034	12330772	0.917083	50766	242.894	0.449565	0.913096	0.000375727	-	-	-	-	-	-
17N02013S	10Gene	2331710	352088210	2331702	333259523	0.946523	50766	6564.62	0.436953	0.947087	0.000117929	-	CD74-ROS1(CD74-intron1/ROS1-intron34)	-	-	-	-
17N02014S	10Gene	638592	96427392	638568	91326912	0.947105	50766	1798.98	0.431418	0.902115	6.2873e-05	-	-	-	-	-	-
17N02015S	10Gene	1552610	234444110	1552575	215815550	0.920542	50766	4251.18	0.455708	0.956423	4.68641e-05	-	-	-	-	-	-
17N02017S	10Gene	1657866	250337766	1657859	239475935	0.956611	50766	4717.25	0.476953	0.946132	0.000115815	-	-	-	-	-	-
17N02023K	10Gene	870318	131418018	870021	125038432	0.951456	50766	2463.03	0.480261	0.914658	0.000147755	-	-	-	-	-	-
17N02028XF	10Gene	4332848	654260048	4332731	640874915	0.979542	50766	12624.1	0.424935	0.892687	9.0506e-05	-	-	-	-	-	-
17N03002XF	10Gene	2392914	361330014	2392884	354674349	0.98158	50766	6986.45	0.457342	0.896341	9.96435e-05	-	-	-	-	-	-
17N03003P	10Gene	2326728	351335928	2326676	338837544	0.964426	50766	6674.5	0.441292	0.901427	9.3989e-05	-	CCDC6-RET(CCDC6-intron1/RET-intron7)/(CCDC6-intron2/RET-exon19)/(CCDC6-intron3/RET-exon20)	-	-	-	-
17N03007Z	10Gene	1687562	254821862	1687301	249697278	0.97989	50766	4918.59	0.478087	0.900136	0.00042972	-	-	-	-	-	-
17N03008K	10Gene	1785764	269650364	1785742	261384340	0.969345	50766	5148.81	0.511488	0.949663	0.000420538	-	-	-	-	-	-
17N03012XF	10Gene	2082170	314407670	2082166	300438892	0.955571	50766	5918.11	0.483841	0.948883	7.57092e-05	-	-	-	-	-	-
17N03016K	10Gene	1313982	198411282	1313414	189010641	0.95262	50766	3723.17	0.47622	0.910394	0.000168244	-	-	-	-	-	-
17N03017Z-R3	10Gene	1401002	211551302	1400929	199920628	0.945022	50766	3938.08	0.410884	0.950907	0.000360888	-	-	-	-	-	-
17N03030P	10Gene	2225224	336008824	2225095	329191603	0.979711	50766	6484.49	0.483518	0.930442	0.000356683	-	-	-	-	-	-
17N03031XF	10Gene	2631258	397319958	2631116	391765425	0.98602	50766	7717.08	0.47291	0.922086	0.000347381	-	-	-	-	-	-
17N03035P	10Gene	1944206	293575106	1944184	278816095	0.949727	50766	5492.18	0.524893	0.941894	0.00012968	-	-	-	-	-	-
17N03036XF	10Gene	2307348	348409548	2307301	335017905	0.961564	50766	6599.26	0.54723	0.933555	0.000109388	-	-	-	-	-	-
17N03037Z	10Gene	2517138	380087838	2517131	363744415	0.957001	50766	7165.12	0.465885	0.953372	0.000129668	-	-	-	-	-	-
17N03040K	10Gene	1587068	239647268	1587048	218844636	0.913195	50766	4310.85	0.488209	0.956655	9.56432e-05	-	-	-	-	-	-
17N03041XF	143Gene	42071870	6352852370	42065531	5906250797	0.929701	1063980	5551.09	0.463581	0.884758	0.000109264	-	-	-	-	-	-
17N03042K	10Gene	1086708	164092908	1086691	154280330	0.940201	50766	3039.05	0.535065	0.949604	9.70052e-05	-	-	-	-	-	-
17N03048XF	10Gene	2492284	376334884	2492281	364421827	0.968345	50766	7178.46	0.464653	0.960417	9.10538e-05	-	-	-	-	-	-
17N03057K	10Gene	1786936	269827336	1786782	252172637	0.93457	50766	4967.35	0.522983	0.896606	0.000103695	-	-	-	-	-	-
17N03062P	10Gene	1351928	204141128	1351895	189582075	0.928681	50766	3734.43	0.506118	0.922475	0.000123698	-	-	-	-	-	-
17N03065XF	10Gene	4599118	694466818	4598937	656852308	0.945837	50766	12938.8	0.521162	0.927964	5.86053e-05	-	-	-	-	-	-
17N03071K	10Gene	1780162	268804462	1779978	244264407	0.908707	50766	4811.57	0.474842	0.921137	6.02053e-05	-	-	-	-	-	-
17N04002K-R	10Gene	1447146	218519046	1447102	203446064	0.931022	50766	4007.53	0.541143	0.907408	4.47342e-05	-	-	-	-	-	-
17N04013P-R	143Gene	25560862	3859690162	25544223	3160121256	0.81875	1063980	2970.09	0.511044	0.873057	0.000162976	-	-	-	-	-	-
17N04014P	10Gene	2599802	392570102	2599668	381109554	0.970806	50766	7507.18	0.535675	0.879587	0.000135604	-	-	-	-	-	-
17N04016K-R	10Gene	1487666	224637566	1487599	208843239	0.92969	50766	4113.84	0.564331	0.88315	0.000146914	-	-	-	-	-	-
17N04025K	10Gene	853940	128944940	853908	124098843	0.962417	50766	2444.53	0.56854	0.797978	5.88483e-05	-	-	-	-	-	-
17N04027K	10Gene	1703904	257289504	1703881	210500074	0.818145	50766	4146.48	0.501588	0.958404	0.000165401	+	-	-	-	-	-
17N04028XF	10Gene	2381628	359625828	2381622	344227114	0.957181	50766	6780.66	0.481512	0.957411	0.000143246	-	-	-	-	-	-
17N04030K	10Gene	965518	145793218	965504	133344923	0.914617	50766	2626.66	0.532059	0.950754	0.000252968	-	-	-	-	-	-
17N04039Z	10Gene	1432038	216237738	1432019	196007367	0.906444	50766	3861	0.452452	0.961645	0.000265332	-	-	-	-	-	-
17N04041XF	10Gene	1291778	195058478	1291776	185117479	0.949036	50766	3646.49	0.477746	0.954008	0.000109185	-	-	-	-	-	-
17N04044K	10Gene	3268270	493508770	3268262	457414899	0.926863	50766	9010.26	0.488751	0.952492	0.000110018	-	-	-	-	-	-
17N04047P	10Gene	1263730	190823230	1263710	172639489	0.904709	50766	3400.69	0.523409	0.946459	0.000114893	-	-	-	-	-	-
17N04051P	10Gene	3365278	508156978	3364827	480297527	0.945176	50766	9461.01	0.48595	0.939765	0.000313803	-	-	-	-	-	-
17N04052P	10Gene	7338504	1108114104	7337465	1017838307	0.918532	50766	20049.6	0.462352	0.952178	0.00032341	-	-	-	-	-	-
17N04066P-R	10Gene	1095024	165348624	1094996	140675188	0.850779	50766	2771.05	0.488741	0.934955	2.31313e-05	-	-	-	-	-	-
17N04067XF	10Gene	2415056	364673456	2414987	329041710	0.902291	50766	6481.54	0.429342	0.96841	0.000346135	-	-	-	-	-	-
17N04071P-R	10Gene	2517286	380110186	2517146	339253799	0.892514	50766	6682.7	0.467986	0.920664	0.000339371	-	-	-	-	-	-
17N04074K	10Gene	1603220	242086220	1603154	215950231	0.892039	50766	4253.84	0.519466	0.912297	0.000344626	-	-	-	-	-	-
17N04075P	10Gene	8115672	1225466472	8114663	1092985192	0.891893	50766	21529.9	0.441379	0.957594	0.000340573	-	-	-	-	-	-
17N10251F	143Gene	10919336	1648819736	10919226	1527738109	0.926565	238155	6414.89	0.541824	0.811411	3.62791e-05	-	-	-	-	-	-
17Q04113Z	10Gene	2415066	364674966	2415017	344284363	0.944086	50766	6781.79	0.470692	0.928796	2.15665e-05	-	-	-	-	-	-
7N10001K	10Gene	2169142	327540442	2169060	292007665	0.891516	50766	5752.03	0.538985	0.903008	0.000329166	-	-	-	-	-	-
7N10002	10Gene	5430864	820060464	5430030	762450356	0.929749	50766	15018.9	0.477322	0.91312	6.45209e-05	-	-	-	-	-	-
7N10003K	10Gene	1058570	159844070	1058534	137236179	0.858563	50766	2703.31	0.533401	0.917558	8.47809e-05	-	-	-	-	-	-
7N10014	10Gene	4774076	720885476	4773769	698746626	0.969289	50766	13764.1	0.488676	0.901014	7.24225e-05	-	-	-	-	-	-
7N10020	10Gene	7369228	1112753428	7369162	1067679313	0.959493	50766	21031.4	0.446	0.924678	4.39533e-05	-	-	-	-	-	-
7N10022P	10Gene	2171816	327944216	2171769	302710548	0.923055	50766	5962.86	0.503469	0.937129	0.000184523	-	-	-	-	-	-
7N10024P	10Gene	2150866	324780766	2150847	296853455	0.914012	50766	5847.49	0.479238	0.941951	0.000174288	-	-	-	-	-	-
7N10038XF	10Gene	2272688	343175888	2272669	324583911	0.945824	50766	6393.73	0.464314	0.905735	0.000118127	-	-	-	-	-	-
7N10042P	10Gene	1374566	207559466	1374365	171585477	0.826681	50766	3379.93	0.465205	0.945348	0.000422495	-	-	-	-	-	-
7N10050J	10Gene	3957576	597593976	3954888	548528034	0.917894	50766	10805	0.461033	0.900012	0.00149283	-	-	-	-	-	-
7XJ45123XF	10Gene	4546724	686555324	4544068	651180189	0.948474	50766	12827.1	0.427631	0.903898	0.00140557	-	-	-	-	-	-
DA1612032S	10Gene	1346558	203330258	1346419	198434562	0.975922	50766	3908.81	0.454272	0.800741	4.56775e-05	-	-	-	-	-	-
DA1612034Z	10Gene	1320622	199413922	1320405	195583342	0.980791	50766	3852.64	0.471059	0.800676	4.51521e-05	-	-	-	-	-	-
DA1612035S	10Gene	1146554	173129654	1146513	169358978	0.978221	50766	3336.07	0.427935	0.810908	4.59734e-05	-	-	-	-	-	-
DA1701006S	10Gene	2399080	362261080	2396888	353040229	0.974546	50766	6954.27	0.448622	0.825708	7.87389e-05	-	-	-	-	-	-
DA1701010S	10Gene	666884	100699484	666827	97978729	0.972981	50766	1930.01	0.442082	0.865666	2.55668e-05	-	-	-	-	-	-
DA1701013S-R	10Gene	2023308	305519508	2023211	293102497	0.959358	50766	5773.6	0.482307	0.860706	7.40219e-05	-	-	-	-	-	-
DA1701019S	10Gene	2291372	345997172	2291275	323443026	0.934814	50766	6371.25	0.418258	0.887587	8.03325e-05	-	-	-	-	-	-
DA1701021S	10Gene	1100406	166161306	1100349	162386086	0.97728	50766	3198.72	0.461543	0.820392	3.27922e-05	-	-	-	-	-	-
DA1701024S	10Gene	737074	111298174	736890	106330570	0.955367	50766	2094.52	0.46269	0.862867	2.25429e-05	-	-	-	-	-	-
DA1701025S	10Gene	665732	100525532	665644	97008831	0.965017	50766	1910.9	0.455354	0.860828	2.3936e-05	-	-	-	-	-	-
DA1701026S	10Gene	1970436	297535836	1970433	282356499	0.948983	50766	5561.92	0.444562	0.845503	4.5184e-05	-	-	-	-	-	-
DA1701028S	10Gene	431094	65095194	431031	63213874	0.971099	50766	1245.2	0.465261	0.856708	2.8633e-05	-	-	-	-	-	-
DA1701029S	10Gene	483590	73022090	483560	71605907	0.980606	50766	1410.51	0.481478	0.832749	2.50538e-05	-	-	-	-	-	-
DA1701031S	10Gene	834380	125991380	834341	122517509	0.972428	50766	2413.38	0.464478	0.866009	3.44441e-05	-	-	-	-	-	-
DA1701032S	10Gene	2235914	337623014	2235910	323828629	0.959143	50766	6378.85	0.450049	0.850382	4.77876e-05	-	-	-	-	-	-
DA1701034Z	10Gene	3296276	497737676	3296264	472077259	0.948446	50766	9299.08	0.41022	0.859499	4.6647e-05	-	-	-	-	-	-
DA1701036S	10Gene	967074	146028174	966971	136170234	0.932493	50766	2682.31	0.482207	0.904843	3.22317e-05	-	-	-	-	-	-
DA1701039Z	10Gene	3321468	501541668	3321426	484049766	0.965124	50766	9534.92	0.479439	0.845008	4.40203e-05	-	-	-	-	-	-
DA1701040S	10Gene	1841396	278050796	1841353	265832717	0.956058	50766	5236.43	0.454355	0.837357	4.68678e-05	-	CCDC6-RET(CCDC6-intron1-RET-intron11)	-	-	-	-
DA1701042S	10Gene	2183900	329768900	2183892	319101105	0.967651	50766	6285.72	0.451824	0.839398	4.3165e-05	-	-	-	-	-	-
DA1701044S-R	10Gene	577952	87270752	577851	85834291	0.98354	50766	1690.78	0.468359	0.787588	5.82634e-05	-	-	-	-	-	-
DA1701046S	10Gene	416584	62904184	416564	61913418	0.98425	50766	1219.58	0.47103	0.806055	9.08365e-05	-	-	-	-	-	-
DA1702003S	10Gene	766020	115669020	765956	113323404	0.979721	50766	2232.27	0.466727	0.799042	6.0623e-05	-	-	-	-	-	-
DA1702004Z	10Gene	765942	115657242	765838	114354260	0.988734	50766	2252.58	0.493482	0.798231	7.14184e-05	-	-	-	-	-	-
DA1702005S	10Gene	872914	131810014	872847	129316611	0.981083	50766	2547.31	0.465556	0.793848	6.97049e-05	-	-	-	-	-	-
DA1702006S	10Gene	3204466	483874366	3204185	462944290	0.956745	50766	9119.18	0.438283	0.915642	3.81126e-05	-	-	-	-	-	-
DA1702012s	10Gene	2959856	446938256	2959684	430617144	0.963482	50766	8482.39	0.418492	0.929858	3.6183e-05	-	-	-	-	-	-
DA1702020S	10Gene	2230622	336823922	2227957	329952697	0.9796	50766	6499.48	0.462	0.778463	0.000500651	-	-	-	-	-	-
DA1702023S	10Gene	2371868	358152068	2369131	351775139	0.982195	50766	6929.35	0.456921	0.77578	0.00049076	-	-	-	-	-	-
DA1702025S	10Gene	1708240	257944240	1706290	253713117	0.983597	50766	4997.7	0.45219	0.77015	0.000484011	-	-	-	-	-	-
DA1702029S	10Gene	3466432	523431232	3466430	510374055	0.975055	50766	10053.5	0.464655	0.944748	0.000111996	-	-	-	-	-	-
DA1702034S	10Gene	2996220	452429220	2996219	436240950	0.964219	50766	8593.17	0.464253	0.944585	0.000118093	-	-	-	-	-	-
DA1702035S	10Gene	3396014	512798114	3396009	494210963	0.963753	50766	9735.08	0.478684	0.944712	0.00011642	-	-	-	-	-	-
DA1702038XF	10Gene	1802240	272138240	1802239	266162785	0.978043	50766	5242.93	0.470046	0.95443	0.000269377	-	-	-	-	-	-
DA1702039XF	10Gene	1172412	177034212	1172007	170329282	0.962126	50766	3355.18	0.471836	0.913093	0.000142195	-	-	-	-	-	-
DA1702045K	10Gene	761372	114967172	761370	107856984	0.938155	50766	2124.59	0.428826	0.909703	1.0106e-05	-	-	-	-	-	-
DA1702048P	10Gene	361668	54611868	361659	50375518	0.922428	50766	992.308	0.508269	0.937654	1.58212e-05	-	-	-	-	-	-
DA1702050K	10Gene	1277726	192936626	1277720	178661362	0.926011	50766	3519.31	0.467076	0.9473	1.53083e-05	-	-	-	-	-	-
DA1702052C-II	10Gene	2047788	309215988	2047751	298310554	0.964732	50766	5876.19	0.423876	0.904912	0.000101981	-	-	-	-	-	-
DA1702053P	10Gene	2227756	336391156	2227611	322060252	0.957398	50766	6344.01	0.41228	0.885391	9.94286e-05	-	-	-	-	-	-
DA1702057S	143Gene	16171438	2441887138	16166879	2174712144	0.890587	1063980	2043.94	0.491353	0.927977	1.68588e-05	-	-	-	-	-	-
DA1702059K	10Gene	2404974	363151074	2404689	341611807	0.940688	50766	6729.15	0.401329	0.886331	0.000103439	-	-	-	-	-	-
DA1703001J	10Gene	4093770	618159270	4093416	594939769	0.962438	50766	11719.3	0.401502	0.896198	0.000104801	-	-	-	-	-	-
DA1703005k	10Gene	1658588	250446788	1658249	218840275	0.873799	50766	4310.76	0.442721	0.9509	0.000135076	-	-	-	-	-	-
DA1703011P	10Gene	1425902	215311202	1425697	210582713	0.978039	50766	4148.11	0.490877	0.895497	0.000417109	+	-	-	-	-	-
DA1703014P	10Gene	1919844	289896444	1919758	276460438	0.953652	50766	5445.78	0.447915	0.949306	0.000113188	-	-	-	-	-	-
DA1703015K	10Gene	2272584	343160184	2272516	329829664	0.961154	50766	6497.06	0.456623	0.949183	0.000115963	-	-	-	-	-	-
DA1703016J-R	10Gene	3107942	469299242	3107916	444283521	0.946696	50766	8751.6	0.462452	0.947814	0.000116237	-	-	-	-	-	-
DA1703019K	10Gene	1437934	217128034	1437739	212779123	0.979971	50766	4191.37	0.476147	0.902492	0.000417212	-	-	-	-	-	-
DA1703021K	10Gene	2541832	383816632	2541827	373902483	0.97417	50766	7365.21	0.450324	0.951066	0.000419208	-	-	-	-	-	-
DA1703024J-2	10Gene	1994714	301201814	1994701	279918618	0.929339	50766	5513.9	0.513358	0.950444	8.39673e-05	-	-	-	-	-	-
DA1703025J	10Gene	1953900	295038900	1953893	279248193	0.946479	50766	5500.69	0.472444	0.950366	8.09388e-05	+	EML4-ALK(EML4-intron6/ALK-intron19)	-	-	-	-
DA1703029P	10Gene	1220992	184369792	1220931	169807541	0.921016	50766	3344.91	0.451962	0.953699	0.000230013	-	-	-	-	-	-
DA1703041Z	10Gene	2399510	362326010	2399384	354584093	0.978633	50766	6984.68	0.461805	0.932256	0.000357343	-	-	-	-	-	-
DA1703043P	10Gene	2494238	376629938	2494061	361532810	0.959915	50766	7121.55	0.511492	0.92662	0.000365613	-	-	-	-	-	-
DA1703045J	10Gene	1957598	295597298	1957412	283188525	0.958021	50766	5578.31	0.540443	0.921001	0.00036731	-	CCDC6-RET(CCDC6-intron1/RET-intron8)/(CCDC6-intron1/RET-intron11)/(CCDC6-intron7/RET-intron11)	-	-	-	-
DA1703046J	10Gene	2178536	328958936	2178317	315839396	0.960118	50766	6221.47	0.53667	0.924053	0.000374184	-	-	-	-	-	-
DA1703049XF	10Gene	2683274	405174374	2683123	397578157	0.981252	50766	7831.58	0.477744	0.931135	0.000378361	-	-	-	-	-	-
DA1703050XF	10Gene	2546626	384540526	2546459	376780001	0.979819	50766	7421.9	0.465778	0.935793	0.000348503	-	-	-	-	-	-
DA1703052K	10Gene	2178156	328901556	2178150	319111755	0.970235	50766	6285.93	0.466133	0.947337	0.000109451	-	-	-	-	-	-
DA1703055P	143Gene	30887660	4664036660	30878601	4262889476	0.913991	1063980	4006.55	0.473143	0.887495	3.68163e-05	-	-	-	-	-	-
DA1703061P	10Gene	1573776	237640176	1573753	215721994	0.907767	50766	4249.34	0.491133	0.946397	0.000114824	-	-	-	-	-	-
DA1703062P	10Gene	3214630	485409130	3214624	467004476	0.962084	50766	9199.16	0.480423	0.94811	0.000110729	-	-	-	-	-	-
DA1703064P	10Gene	1907052	287964852	1907042	273594485	0.950097	50766	5389.33	0.50382	0.94581	0.000128299	-	-	-	-	-	-
DA1703070J	10Gene	1514322	228662622	1514312	208856451	0.913383	50766	4114.1	0.491271	0.950162	0.000133082	-	-	-	-	-	-
DA1703073XF	10Gene	1809412	273221212	1809410	263969396	0.966138	50766	5199.73	0.486075	0.958194	9.02302e-05	-	-	-	-	-	-
DA1703080P	10Gene	2081596	314320996	2081579	295446393	0.939951	50766	5819.77	0.471995	0.961551	8.6811e-05	-	-	-	-	-	-
DA1703081XF	10Gene	2217176	334793576	2217157	301043342	0.899191	50766	5930.02	0.476445	0.962352	9.88396e-05	+	-	-	-	-	-
DA1703083K	10Gene	2107174	318183274	2107146	299307398	0.940676	50766	5895.82	0.465502	0.960196	9.09667e-05	-	-	-	-	-	-
DA1703086P-II	10Gene	135254	20423354	135192	15526913	0.760253	50766	305.853	0.549596	0.896865	0.000167966	-	-	-	-	-	-
DA1703088K	10Gene	2801682	423053982	2801523	403582480	0.953974	50766	7949.86	0.485524	0.898246	0.000109269	-	-	-	-	-	-
DA1703089J	10Gene	3022966	456467866	3022740	437886107	0.959292	50766	8625.58	0.451723	0.902265	0.000106804	-	-	-	-	-	-
DA1703091J	10Gene	2119210	320000710	2119012	293803560	0.918134	50766	5787.41	0.454805	0.915568	0.00011151	-	-	-	-	-	-
DA1703099J	10Gene	3283696	495838096	3283683	464218513	0.93623	50766	9144.28	0.465834	0.955827	0.00021232	-	-	-	-	-	-
DA1703103K	10Gene	3361756	507625156	3361489	480888109	0.947329	50766	9472.64	0.477156	0.87718	0.000113937	-	-	-	-	-	-
DA1703105P	10Gene	2756140	416177140	2756110	387085511	0.930098	50766	7624.9	0.484858	0.941275	0.000133536	-	-	-	-	-	-
DA1703106P	10Gene	1185378	178992078	1185346	162110831	0.905687	50766	3193.3	0.529254	0.938931	0.000133335	-	-	-	-	-	-
DA1703108K	10Gene	1067028	161121228	1066973	152836428	0.94858	50766	3010.61	0.572725	0.902752	3.94016e-05	-	-	-	-	-	-
DA1703109K	10Gene	8746834	1320771934	8746773	1299240722	0.983698	50766	25592.7	0.443793	0.911304	4.12418e-05	-	-	-	-	-	-
DA1703111P	10Gene	6059574	914995674	6059498	889356163	0.971979	50766	17518.7	0.484345	0.912913	4.08621e-05	-	-	-	-	-	-
DA1704011K	10Gene	1600008	241601208	1599978	228954572	0.947655	50766	4510	0.460516	0.917585	4.23534e-05	-	-	-	-	-	-
DA1704012J	10Gene	7038530	1062818030	7036414	1045081437	0.983312	50766	20586.2	0.473059	0.860293	0.000203922	-	-	-	-	-	-
DA1704017J	10Gene	1446760	218460760	1446738	207826129	0.95132	50766	4093.81	0.487152	0.914109	4.19341e-05	-	-	-	-	-	-
DA1704105J	10Gene	5356622	808849922	5355559	775144131	0.958329	50766	15269	0.479843	0.867158	0.000214936	-	-	-	-	-	-
DA1704106XF	10Gene	2280078	344291778	2280068	328812249	0.95504	50766	6477.02	0.493074	0.952736	0.00014161	-	-	-	-	-	-
DA1704109XF	10Gene	1867140	281938140	1867135	271830335	0.964149	50766	5354.57	0.474689	0.958289	0.000143255	-	-	-	-	-	-
DA1704112XF	10Gene	2610706	394216606	2610693	373277728	0.946885	50766	7352.91	0.473182	0.955698	0.000145141	-	-	-	-	-	-
DA1704116K	10Gene	1793040	270749040	1793017	245742940	0.907641	50766	4840.7	0.54058	0.957991	0.000256793	+	EML4-ALK(EML4-intron13/ALK-intron19)	-	ALK-EML4(chr2:29446690-chr2:42526061)	-	ALK-EML4(chr2:29446690-chr2:42526064/chr2:29446689-chr2:42526064)
DA1704120P	10Gene	1517426	229131326	1517412	215643899	0.941137	50766	4247.8	0.480612	0.879547	2.60197e-05	-	-	-	-	-	-
DA1704124XF	10Gene	1585528	239414728	1585526	225983613	0.9439	50766	4451.48	0.465108	0.952742	0.000106415	-	-	-	-	-	-
DA1704125K	10Gene	3253118	491220818	3253106	449151026	0.914357	50766	8847.48	0.466444	0.9549	0.000110724	-	-	-	-	-	-
DA1704129J	10Gene	1455758	219819458	1455734	186995634	0.850678	50766	3683.48	0.491682	0.950868	0.000115858	-	-	-	-	-	-
DA1704135K	10Gene	2605588	393443788	2604880	329059649	0.836357	50766	6481.89	0.485611	0.879959	0.00011222	-	-	-	-	-	-
DA1704136K	10Gene	1291320	194989320	1291193	179010540	0.918053	50766	3526.19	0.456814	0.886637	0.000113714	-	-	-	-	-	-
DA1704141P-II-R	10Gene	1724884	260457484	1724718	228717832	0.878139	50766	4505.33	0.464023	0.915078	0.000332305	-	-	-	-	-	-
DA1704142K	10Gene	2017492	304641292	2017455	283975914	0.932165	50766	5593.82	0.52466	0.917635	2.0875e-05	-	-	-	-	-	-
DA1704153K	10Gene	2755738	416116438	2755639	380917474	0.915411	50766	7503.4	0.48695	0.917683	0.000315688	-	-	-	-	-	-
DA1704154XF	10Gene	1837454	277455554	1837430	262941689	0.947689	50766	5179.48	0.47455	0.929274	2.03163e-05	-	-	-	-	-	-
DA1704156J	10Gene	3420864	516550464	3420763	474693170	0.918968	50766	9350.61	0.507472	0.911257	0.000320738	-	-	-	-	-	-
DA1705002K	10Gene	3137340	473738340	3137233	447156348	0.943889	50766	8808.19	0.539353	0.897829	0.000310542	-	-	-	-	-	-
HEC-1612111S	10Gene	615852	92993652	615771	88845115	0.955389	50766	1750.09	0.456792	0.823973	0.000367246	-	-	-	-	-	-
HEC1701001S	10Gene	852842	128779142	852750	123405009	0.958269	50766	2430.86	0.452892	0.883119	3.2292e-05	-	-	-	-	-	-
HEC1701009	10Gene	748374	113004474	748252	109293030	0.967157	50766	2152.88	0.488441	0.868344	2.63786e-05	-	-	-	-	-	-
HEC1701042S	10Gene	2401156	362574556	2401087	344431290	0.94996	50766	6784.68	0.422563	0.901257	7.8843e-05	-	-	-	-	-	-
HEC1701046S	10Gene	5976226	902410126	5975352	878115816	0.973078	50766	17297.3	0.441968	0.900771	0.000365131	-	EML4-ALK(EML4-intron1/ALK-intron1)/(EML4-intron1/ALK-intron2)/(EML4-intron2/ALK-intron2)/(EML4-intron2/ALK-intron3)/(EML4-intron6/ALK-intron3)/(EML4-intron13/ALK-intron3)/(EML4-intron13/ALK-intron4)/(EML4-intron13/ALK-intron5)/(EML4-intron17/ALK-intron9)/(EML4-intron20/ALK-intron9)	-	-	-	-
HEC1701047S	10Gene	6339974	957336074	6339134	934545928	0.976194	50766	18408.9	0.443373	0.893563	0.000353478	-	EML4-ALK(EML4-intron2/ALK-intron1)/(EML4-intron2/ALK-intron3)//(EML4-intron6/ALK-intron3)/(EML4-intron10/ALK-intron3)/(EML4-intron13/ALK-intron3)/(EML4-intron17/ALK-intron4)/(EML4-intron17/ALK-intron5)/(EML4-intron18/ALK-intron11)	-	-	-	-
HEC1701049S	10Gene	592348	89444548	592292	85764595	0.958858	50766	1689.41	0.456164	0.853704	2.93245e-05	-	KIF5B-RET(KIF5B-intron15-RET-intron11)	-	-	-	RET-KIF5B(chr10:43610656-chr10:32316935)
HEC-1701056S	10Gene	727172	109802972	727074	105810186	0.963637	50766	2084.27	0.466811	0.851568	2.61979e-05	-	-	-	-	-	-
HEC-1701086S	10Gene	688580	103975580	688505	97628312	0.938954	50766	1923.1	0.505632	0.881771	3.40373e-05	-	-	-	-	-	-
HEC-1701088S	10Gene	3855660	582204660	3854327	552183748	0.948436	50766	10877	0.480179	0.860344	0.000191335	-	-	-	-	-	-
HEC-1701097	10Gene	5967460	901086460	5966492	879765003	0.976338	50766	17329.8	0.465636	0.884802	0.000359824	+	EML4-ALK(EML4-intron2/ALK-intron1)/(EML4-exon9/ALK-intron1)/(EML4-exon9/ALK-intron3)/(EML4-exon9/ALK-intron5)/(EML4-intron10/ALK-intron5)/(EML4-intron13/ALK-intron11)/(EML4-intron13/ALK-exon19)/(EML4-exon14/ALK-exon19)/(EML4-exon14/ALK-intron19)/CD74-ROS1(CD74-intron6-ROS1-intron35)	-	-	-	-
HEC1701102S	10Gene	1591608	240332808	1591606	230789524	0.960291	50766	4546.14	0.424975	0.852378	4.77188e-05	-	-	-	-	-	-
HEC1701103S	10Gene	1454560	219638560	1454559	208475136	0.949174	50766	4106.59	0.441122	0.850747	4.81784e-05	-	-	-	-	-	-
HEC1701104S	10Gene	1466200	221396200	1466195	210415705	0.950403	50766	4144.82	0.427288	0.851506	4.73491e-05	-	-	-	-	-	-
HEC-1702019S	10Gene	1540982	232688282	1540897	230712587	0.991509	50766	4544.63	0.480307	0.765059	0.000436665	-	-	-	-	-	-
HEC-1702023S	10Gene	1099476	166020876	1099417	164069745	0.988248	50766	3231.88	0.475415	0.785962	6.67826e-05	-	-	-	-	-	-
HEC-1702024s	10Gene	814300	122959300	814227	120914180	0.983368	50766	2381.79	0.519719	0.761668	0.000433878	-	-	-	-	-	-
HEC-1702027s	10Gene	2254226	340388126	2254172	329113947	0.966878	50766	6482.96	0.421034	0.817791	7.03313e-05	-	-	-	-	-	-
HEC-1702049S	10Gene	2915388	440223588	2915058	427571751	0.97126	50766	8422.4	0.457699	0.832253	3.02709e-05	-	-	-	-	-	-
HEC-1702053S	10Gene	1100306	166146206	1100228	164222561	0.988422	50766	3234.89	0.488319	0.771935	0.000432139	-	-	-	-	-	-
HEC-1702058S	10Gene	2477294	374071394	2477289	351663380	0.940097	50766	6927.14	0.456016	0.945887	0.000116466	-	-	-	-	-	-
HEC1702068	10Gene	1924328	290573528	1924319	274076982	0.943228	50766	5398.83	0.545999	0.938431	0.000169609	-	-	-	-	-	-
HEC-1702080S	10Gene	2707344	408808944	2707342	394756294	0.965625	50766	7776	0.46788	0.946905	3.63946e-05	-	-	-	-	-	-
HEC-1702085S	10Gene	1932304	291777904	1932302	283318041	0.971006	50766	5580.86	0.450869	0.94197	0.000113621	-	-	-	-	-	-
HEC-1702095D	10Gene	2428052	366635852	2427784	356162827	0.971435	50766	7015.77	0.469674	0.90289	0.000349034	-	-	-	-	-	-
HEC1702099	10Gene	1900436	286965836	1900413	269766505	0.940065	50766	5313.92	0.430555	0.944334	1.57766e-05	-	-	-	-	-	-
HEC1702100D-2	10Gene	3150906	475786806	3150894	454340289	0.954924	50766	8949.7	0.471593	0.948873	1.42536e-05	-	-	-	-	-	-
HEC-1702121	10Gene	2909304	439304904	2909287	427700685	0.973585	50766	8424.94	0.474284	0.897329	9.86671e-05	-	-	-	-	-	-
HEC-1702123XF	10Gene	1430884	216063484	1430860	213580919	0.98851	50766	4207.16	0.442538	0.892189	9.99059e-05	-	-	-	-	-	-
HEC-1702126J-R	10Gene	1591864	240371464	1591812	227262801	0.945465	50766	4476.67	0.415691	0.940638	0.000124675	-	-	-	-	-	-
HEC-1702128	10Gene	3747830	565922330	3747786	546596107	0.96585	50766	10767	0.456329	0.895554	0.000104955	-	-	-	-	-	-
HEC-1702133	10Gene	1975310	298271810	1975284	286674902	0.96112	50766	5646.99	0.461917	0.898779	0.000104041	-	-	-	-	-	-
HEC-1702136J	10Gene	1760940	265901940	1760880	254088275	0.955571	50766	5005.09	0.411567	0.946864	0.000117251	+	EML4-ALK(EML4-intron13/ALK-intron19)	-	-	-	EML4-ALK(chr2:42526094-chr2:29447772)
HEC-1703023J	10Gene	2659826	401633726	2659777	387452711	0.964692	50766	7632.13	0.411416	0.937857	0.000415292	+	EML4-ALK(EML4-intron6/ALK-intron19)	-	ALK-EML4(chr2:29448289-chr2:42493447)	-	EML4-ALK(chr2:42493447-chr2:29448288)
HEC-1703031J	10Gene	2189786	330657686	2189781	319063474	0.964936	50766	6284.98	0.458704	0.953279	7.86991e-05	-	-	-	-	-	-
HEC-1703055J	10Gene	1194532	180374332	1194524	166894092	0.925265	50766	3287.52	0.490795	0.952118	8.62643e-05	-	-	-	-	-	-
HEC-1703074	10Gene	3048766	460363666	3048549	446100706	0.969018	50766	8787.39	0.519989	0.929085	0.00036164	-	-	-	-	-	-
HEC-1703076	10Gene	2115850	319493350	2115729	311473949	0.9749	50766	6135.48	0.460952	0.929392	0.000331482	-	CCDC6-RET(CCDC6-intron1/RET-exon18)	-	-	-	-
HEC-1703080J	10Gene	2188166	330413066	2188018	319378230	0.966603	50766	6291.18	0.486674	0.936452	0.000349235	-	-	-	-	-	-
HEC-1703103XF	10Gene	4629248	699016448	4629244	682689458	0.976643	50766	13447.8	0.461881	0.947816	0.000103283	-	-	-	-	-	-
HEC-1703113	10Gene	1493012	225444812	1493008	214570041	0.951763	50766	4226.65	0.504265	0.946228	0.000113436	-	-	-	-	-	-
HEC-1703114J	10Gene	2524536	381204936	2524523	361122595	0.947319	50766	7113.47	0.490107	0.951901	0.000128436	-	-	-	-	-	-
HEC-1703126J	10Gene	1029620	155472620	1029595	140640085	0.904597	50766	2770.36	0.544655	0.942443	0.000139583	-	-	-	-	-	-
HEC-1703130J	10Gene	1504308	227150508	1504302	213011806	0.937756	50766	4195.95	0.48988	0.95845	9.42905e-05	-	-	-	-	-	-
HEC-1703141J-R	10Gene	3318116	501035516	3317905	482181849	0.962371	50766	9498.13	0.494514	0.887395	0.000103303	-	-	-	-	-	-
HEC-1703147J	10Gene	2744782	414462082	2744774	387720956	0.93548	50766	7637.41	0.48403	0.959738	9.31263e-05	-	-	-	-	-	-
HEC-1703153D	10Gene	3675718	555033418	3675696	530901655	0.956522	50766	10457.8	0.513654	0.957206	0.000209116	-	-	-	-	-	-
HEC-1703173J	10Gene	2407442	363523742	2407257	332788870	0.915453	50766	6555.35	0.483325	0.902836	0.000116551	-	-	-	-	-	-
HEC-1703174J	10Gene	2674608	403865808	2674413	372422454	0.922144	50766	7336.06	0.535816	0.899738	0.000109937	-	-	-	-	-	-
HEC-1703200J	10Gene	1656366	250111266	1656339	236538398	0.945733	50766	4659.39	0.479796	0.938045	0.000131678	-	-	-	-	-	-
HEC-1703230J	10Gene	1686338	254637038	1686162	230511477	0.905255	50766	4540.67	0.455289	0.929895	6.49556e-05	-	-	-	-	-	-
HEC-1703244J-R	10Gene	3667560	553801560	3667371	522540802	0.943552	50766	10293.1	0.495591	0.923687	6.47815e-05	-	-	-	-	-	-
HEC-1704002P	10Gene	6551180	989228180	6549784	972431007	0.98302	50766	19155.2	0.500022	0.851949	0.0002144	-	-	-	-	-	-
HEC-1704003J	10Gene	1372698	207277398	1372661	196250445	0.946801	50766	3865.79	0.471936	0.918551	4.33069e-05	-	-	-	-	-	-
HEC-1704007J-R	10Gene	2878236	434613636	2878110	407863661	0.938451	50766	8034.19	0.493213	0.895197	0.000141229	-	-	-	-	-	-
HEC-1704009D	10Gene	2657384	401264984	2657281	378236438	0.94261	50766	7450.59	0.495068	0.889305	0.000142842	-	-	-	-	-	-
HEC-1704023J-R	10Gene	2632254	397470354	2632188	383445597	0.964715	50766	7553.2	0.507762	0.810521	5.27585e-05	-	-	-	-	-	-
HEC-1704024J-R	10Gene	1447014	218499114	1447009	195899842	0.89657	50766	3858.88	0.504141	0.962474	0.000258545	-	-	-	-	-	-
HEC-1704038J	10Gene	2779124	419647724	2779118	374406969	0.892193	50766	7375.15	0.496245	0.95748	0.000153998	-	-	-	-	-	-
HEC1704045J	10Gene	1795952	271188752	1795939	247036898	0.910941	50766	4866.19	0.500124	0.956916	0.000148962	-	-	-	-	-	-
HEC-1704056XF	10Gene	2081586	314319486	2081579	292983216	0.932119	50766	5771.25	0.465358	0.957884	0.000145189	-	-	-	-	-	-
HEC-1704079J	10Gene	3060722	462169022	3060680	396757835	0.858469	50766	7815.42	0.499484	0.955584	0.000120494	-	-	-	-	-	-
HEC-1704098J	10Gene	1261644	190508244	1261563	180251450	0.946161	50766	3550.63	0.50203	0.874497	9.3009e-05	-	-	-	-	-	-
HEC-1704103J	10Gene	1830444	276397044	1830342	258875821	0.936609	50766	5099.39	0.5009	0.887318	0.000100627	-	-	-	-	-	-
HEC-1704112D	10Gene	1955448	295272648	1954328	276917763	0.937838	50766	5454.79	0.501216	0.900219	0.00142921	-	-	-	-	-	-
HEC-1704172J	10Gene	1858940	280699940	1858886	258125929	0.91958	50766	5084.62	0.48206	0.91899	0.000303639	-	-	-	-	-	-
HEC-1704173J-R	10Gene	2081808	314353008	2081644	273269872	0.869309	50766	5382.93	0.487994	0.91861	0.000344114	-	-	-	-	-	-
HEC-1704176J	10Gene	2047716	309205116	2047647	286911524	0.9279	50766	5651.65	0.516787	0.911111	0.000309263	+	-	-	-	-	-
HEC-1704178J	10Gene	2606170	393531670	2606100	364166230	0.92538	50766	7173.43	0.47824	0.912094	0.000321713	-	-	-	-	-	-
HEC-1704185J	10Gene	4365950	659258450	4365808	612022343	0.92835	50766	12055.8	0.485	0.921276	0.000317961	-	-	-	-	-	-
HEC-1705019XF	10Gene	2773852	418851652	2773787	395416779	0.94405	50766	7789.01	0.473046	0.915028	0.000324589	-	-	-	-	-	-
HEC-1705022J	10Gene	2619576	395555976	2619550	378963431	0.958053	50766	7464.91	0.530109	0.931269	0.000166789	-	-	-	-	-	-
HEC-1705040	10Gene	1808194	273037294	1808135	250240842	0.916508	50766	4929.3	0.54715	0.921267	0.000180678	-	-	-	-	-	-
HEC-1705047	10Gene	2424464	366094064	2424434	335089646	0.91531	50766	6600.67	0.488582	0.940103	0.000170799	-	-	-	-	-	-
HEC-1705052	10Gene	1707172	257782972	1707130	238723954	0.926066	50766	4702.44	0.555409	0.925096	0.000174327	-	-	-	-	-	-
HEC-1705063J	10Gene	2489778	375956478	2489708	334669093	0.89018	50766	6592.39	0.490599	0.950423	0.00038974	-	-	-	-	-	-
HECL-1612064S	10Gene	656720	99164720	656592	96012827	0.968216	50766	1891.28	0.471238	0.84304	0.000361306	-	-	-	-	-	-
HECL-1612065S	10Gene	667446	100784346	667364	98291044	0.975261	50766	1936.16	0.460891	0.82087	0.000354101	-	-	-	-	-	-
HECL-1701002S	10Gene	1105750	166968250	1105723	163874802	0.981473	50766	3228.04	0.465691	0.873732	3.11213e-05	-	-	-	-	-	-
HECL-1701017S	10Gene	631572	95367372	631463	85639942	0.898	50766	1686.95	0.466042	0.911563	3.58945e-05	-	-	-	-	-	-
HECL-1701018S	10Gene	786060	118695060	786019	111159503	0.936513	50766	2189.64	0.448778	0.910735	3.62272e-05	-	-	-	-	-	-
HECL-1701030S	10Gene	872348	131724548	872267	129593438	0.983821	50766	2552.76	0.480057	0.766541	0.000471721	+	-	-	-	-	EML4-ALK(chr2:42499786-chr2:29447920)
HECL-1701031S	10Gene	674780	101891780	674712	94155644	0.924075	50766	1854.7	0.468727	0.870856	3.91479e-05	-	-	-	-	-	-
HECL-1701049S	10Gene	1247394	188356494	1247304	186351605	0.989356	50766	3670.8	0.476323	0.794691	6.56716e-05	-	-	-	-	-	-
HECL-1701050s	10Gene	3802700	574207700	3802524	556729118	0.969561	50766	10966.6	0.417737	0.925685	3.63247e-05	-	-	-	-	-	-
HECL-1702018	10Gene	870482	131442782	870477	125824161	0.957254	50766	2478.51	0.439295	0.909719	1.02842e-05	-	-	-	-	-	-
HECL-1702025	10Gene	1710236	258245636	1710178	248081660	0.960642	50766	4886.77	0.418626	0.901589	0.000109786	-	-	-	-	-	-
HECL-1702030D	10Gene	1985182	299762482	1984399	265452290	0.885542	50766	5228.94	0.462987	0.95462	0.000130449	-	-	-	-	-	-
HECL-1702058D	10Gene	1849892	279333692	1849883	261669548	0.936763	50766	5154.43	0.490692	0.952536	8.45073e-05	-	-	-	-	-	-
HECL-1703025	10Gene	2016586	304504486	2016484	293161322	0.962749	50766	5774.76	0.469247	0.938295	0.000365389	-	-	-	-	-	-
HECL-1703046	10Gene	2531880	382313880	2531879	370328658	0.968651	50766	7294.82	0.523079	0.946555	0.0001066	-	-	-	-	-	-
HECL-1703047	10Gene	2221096	335385496	2221094	322496554	0.96157	50766	6352.61	0.514707	0.946859	0.000115955	-	KIF5B-RET(KIF5B-intron15/RET-intron11)/(KIF5B-intron15/RET-exon12)	-	RET-KIF5B(chr10:43611978-chr10:32314351/chr10:43611973-chr10:32314353)	-	-
HECL-1703078D	10Gene	7600272	1147641072	7599665	1123831813	0.979254	50766	22137.5	0.457707	0.887986	0.000137483	-	-	-	-	-	-
HECL-1703117D	10Gene	1469066	221828966	1469052	203629657	0.917958	50766	4011.14	0.519575	0.962096	0.000249723	-	-	-	-	-	-
HECL-1703124	10Gene	5836834	881361934	5836763	838582939	0.951463	50766	16518.6	0.470772	0.920629	4.5522e-05	-	-	-	-	-	-
HECL-1703126D	10Gene	3055872	461436672	3055846	426182778	0.9236	50766	8395.04	0.494132	0.945418	9.78829e-05	-	-	-	-	-	-
HECL-1703127D	10Gene	1495604	225836204	1495597	206884378	0.916082	50766	4075.25	0.527507	0.960464	0.000248888	-	-	-	-	-	-
HECL-1704004D	10Gene	1667194	251746294	1667178	229786975	0.912772	50766	4526.4	0.491915	0.952056	0.000115242	-	-	-	-	-	-
HECL-1704044	10Gene	2532618	382425318	2532593	349661334	0.914326	50766	6887.71	0.481774	0.929004	1.98993e-05	+	-	-	-	-	-
HECL-1704058D	10Gene	2233636	337279036	2233508	299331935	0.88749	50766	5896.31	0.434436	0.964685	0.000341494	-	-	-	-	-	-
HECL-1704059D	10Gene	1914158	289037858	1913977	254717943	0.881262	50766	5017.49	0.439444	0.96483	0.000338107	+	-	-	-	-	-
HECL-1704066	10Gene	6276256	947714656	6275858	884245752	0.93303	50766	17418.1	0.448179	0.924637	8.25619e-05	-	-	-	-	-	-
HECL-1704067	10Gene	3866682	583868982	3866643	556624933	0.953339	50766	10964.5	0.493059	0.91242	5.96955e-05	-	-	-	-	-	-
HECL-1704083D	10Gene	1723058	260181758	1723035	244336831	0.939101	50766	4813	0.484497	0.92527	1.88715e-05	-	-	-	-	-	-
HECL-1704085	10Gene	3125936	472016336	3125912	452742069	0.959166	50766	8918.21	0.486011	0.912678	6.10856e-05	-	-	-	-	-	-
HECL-1704103D	10Gene	3765764	568630364	3763394	521697298	0.917463	50766	10276.5	0.45323	0.901947	0.00143919	-	-	-	-	-	-
HECL-1704111D	10Gene	2844814	429566914	2844710	386674738	0.90015	50766	7616.81	0.48362	0.949671	0.000381419	-	-	-	-	-	-
lib7N10031P	443Gene	21081982	3183379282	21075318	2410647431	0.757261	2037868	1182.93	0.498779	0.913066	0.000137938	-	-	-	-	-	-
PMK160038Z	10Gene	3026484	456999084	3026478	437010762	0.956262	50766	8608.34	0.454423	0.857294	4.75206e-05	-	-	-	-	-	-
XJP1701009S	10Gene	2972460	448841460	2972422	431351088	0.961032	50766	8496.85	0.414951	0.89717	7.129e-05	-	-	-	-	-	-
XJP-1701023S	10Gene	776088	117189288	776012	113433045	0.967947	50766	2234.43	0.457762	0.853206	2.5936e-05	-	-	-	-	-	-
XJP1701032Z	10Gene	592364	89446964	592342	86329619	0.965149	50766	1700.54	0.455665	0.860935	8.03432e-05	-	-	-	-	-	-
XJP-1703055Z	10Gene	2631386	397339286	2631383	383381036	0.964871	50766	7551.93	0.469779	0.959679	8.98662e-05	+	EML4-ALK(EML4-intron6/ALK-intron19)	-	EML4-ALK(chr2:42495675-chr2:29447689)	-	EML4-ALK(chr2:42495675-chr2:29447689)
XJP-1704024XF	10Gene	1540816	232663216	1540769	208525693	0.896256	50766	4107.59	0.472011	0.9624	0.000255618	-	-	-	-	-	-
XJP-1704043K	10Gene	1622284	244964884	1622251	217865716	0.889375	50766	4291.57	0.50012	0.908013	0.000147931	-	-	-	-	-	-
YH1703002P	10Gene	2532146	382354046	2532138	364189519	0.952493	50766	7173.89	0.485086	0.937585	0.0001036	-	-	-	-	-	-
YH-1704001P	10Gene	1773272	267764072	1773260	248416866	0.927745	50766	4893.37	0.478142	0.959011	0.000255808	-	-	-	-	-	-
YTS-1702002S	10Gene	5281358	797485058	5281075	774907417	0.971689	50766	15264.3	0.444174	0.820267	3.05275e-05	-	-	-	-	-	-
Abnormal Sample	Panel	Raw_reads	Raw_bases	Clean_reads	Clean_bases	Ratio	Target	Depth	GC-Ratio	Q20-Ratio	N-Ratio	ARMS result	SEGF_35bp	Aln+FACTERA	Aln+CREST	Mem+FACTERA	Mem+CREST
DA1703011P	38Gene	3873712	584930512	3873675	560715185	0.958601	81294	6897.37	0.52808	0.862892	6.18728e-05	+	EML4-intron20-ALK-intron19	-	-	-	-
HEC-1704176J	38Gene	3899172	588774972	3899100	554508681	0.941801	81294	6821.03	0.563049	0.860595	6.22749e-05	+	EML4-intron13-ALK-intron19	-	EML4-ALK(chr2:42527396-chr2:29446983)	EML4-ALK(chr2:42527396-chr2:29446983)	EML4-ALK(chr2:42527396-chr2:29446983)
HECL-1704044	38Gene	3890738	587501438	3890676	539473991	0.918251	81294	6636.09	0.513257	0.866846	6.99218e-05	+	-	-	-	-	-
HECL-1704059D	38Gene	3157536	476787936	3157484	442892366	0.928908	81294	5448.03	0.528911	0.86969	6.19022e-05	+	EML4-intron20-ALK-intron19	ALK-EML4(chr2:29447318-chr2:42553204)	-	EML4-ALK(chr2:42553204-chr2:29447318)	EML4-ALK(chr2:42553204-chr2:29447318)
